# Supplementary material for: The Metabolic Fingerprint of Doxorubicin-Induced Cardiotoxicity in Male CD-1 Mice Fades Away with Time While Autophagy Increases
Source: Pharmaceuticals (Basel). 2023 Nov 15;16(11):1613. doi: 10.3390/ph16111613 (PMC10675798; doi:10.3390/ph16111613)
Supplement: Supplementary file 1 [file pharmaceuticals-16-01613-s001.zip]

Archive with 3 entries (3 files):
- SuppFigureS1.pdf
- SuppTableS1.pdf
- SuppTableS2.pdf
